# Supplementary material for: A Fluorescent “Turn-On” Clutch Probe for Plasma Cell-Free DNA Identification from Lung Cancer Patients
Source: Nanomaterials (Basel). 2022 Apr 8;12(8):1262. doi: 10.3390/nano12081262 (PMC9027387; doi:10.3390/nano12081262)
Supplement: Supplementary file 1 [file nanomaterials-12-01262-s001.zip]

Archive with 1 entries (1 files):
- nanomaterials-1623348-SI.pdf
